# Supplementary material for: Unraveling the Pivotal Roles of Various Metal Ion Centers in the Catalysis of Quercetin 2,4-Dioxygenases
Source: Molecules. 2023 Aug 25;28(17):6238. doi: 10.3390/molecules28176238 (PMC10488974; doi:10.3390/molecules28176238)
Supplement: Supplementary file 1 [file molecules-28-06238-s001.zip]

Archive with 1 entries (1 files):
- molecules-2571995-supplementary.pdf
